# Supplementary material for: MicroRNA-96 Directly Inhibits γ-Globin Expression in Human Erythropoiesis
Source: PLoS One. 2011 Jul 28;6(7):e22838. doi: 10.1371/journal.pone.0022838 (PMC3145767; doi:10.1371/journal.pone.0022838)
Supplement: Table S1 — Ct values obtained by real time PCR. (XLS) [file pone.0022838.s004.xls]

## Sheet: Table S1
Supplementary Table S1		Ct values obtained by real time PCR
well #	Detector	CB1	CB2	CB3	AB1	AB2	AB3	K562_1	K562_2	K562_3	K562hemin_1	K562hemin_2	K562hemin_3
1	hsa-let-7a-4373169	24.111	23.9701	24.8801	21.6176	21.5996	22.7576	31.3135	32.9127	31.8637	32.9538	32.9761	32.036
2	hsa-let-7c-4373167	29.5441	29.421	31.3109	27.287	27.9554	28.5586	40	40	37.0806	40	32.7554	40
3	hsa-let-7d-4395394	25.6981	25.656	26.9409	21.3573	21.7942	21.8595	35.9815	34.5763	32.914	33.2721	32.8758	35.3758
4	hsa-let-7e-4395517	20.6588	20.6432	21.2962	18.2463	19.2086	19.9834	29.8387	29.9448	30.8124	29.9758	29.656	29.9951
5	hsa-let-7f-4373164	25.1099	24.0146	25.4768	22.2972	24.6456	24.0195	32.9767	32.9044	40	32.1751	37.5389	32.8534
6	hsa-let-7g-4395393	21.613	21.5661	22.545	19.0961	19.9573	20.3306	33.4418	32.84	33.0814	33.4768	33.0112	32.0661
7	hsa-miR-1-4395333	34.5398	32.7834	33.6951	36.0056	33.4553	37.0237	29.3967	31.2886	31.7998	40	30.4092	29.1756
8	hsa-miR-9-4373285	31.9264	29.955	32.2638	30.9377	31.4334	31.384	27.9521	27.7046	27.8743	40	27.3784	26.6213
9	hsa-miR-10a-4373153	32.8435	31.9835	40	30.4923	30.9775	30.0087	30.0256	30.1952	29.214	30.8759	30.0281	29.2707
10	hsa-miR-10b-4395329	27.7457	30.4471	27.2045	31.7133	28.3201	28.3532	32.4802	32.8907	34.1599	31.8964	34.9414	31.6296
11	MammU6-4395470	25.0563	25.058	21.5234	25.9147	26.8868	26.1029	17.0454	17.0321	15.9089	17.776	19.9788	16.1563
12	MammU6-4395470	24.8616	24.8749	21.2614	26.1107	25.7607	26.2603	17.1841	17.6795	16.1511	17.8953	18.1649	16.2368
13	hsa-miR-15a-4373123	22.5257	21.2268	22.2053	20.8127	19.7439	21.0429	27.9838	27.9599	27.9146	28.1875	29.0132	28.1267
14	hsa-miR-15b-4373122	19.9502	19.9847	20.9483	17.6856	18.8697	18.7202	27.8081	27.7338	27.7955	27.9824	27.7434	27.5033
15	hsa-miR-16-4373121	15.8725	15.6901	14.7082	14.2179	14.659	14.9521	24.4381	24.4277	23.7416	24.9576	24.7616	23.6651
16	hsa-miR-17-4395419	17.765	17.3917	18.2946	16.9142	16.9656	17.2745	19.9466	19.8247	19.8998	20.6235	20.548	19.978
17	hsa-miR-18a-4395533	23.4582	22.9575	25.8917	22.9619	22.483	22.9744	25.5271	25.3931	25.8998	25.7296	25.7344	25.9571
18	hsa-miR-18b-4395328	23.8403	24.0177	26.0656	23.0959	22.7849	23.7871	25.1908	25.1527	25.7543	25.9872	25.5234	25.8319
19	hsa-miR-19a-4373099	18.7408	18.558	19.9723	18.6377	17.9585	18.4197	20.9618	20.9129	21.4988	21.2882	21.5714	21.1501
20	hsa-miR-19b-4373098	16.0174	15.9604	16.8244	15.4016	14.6836	15.1851	18.9932	18.9651	19.0607	19.6328	19.7298	19.1296
21	hsa-miR-20a-4373286	17.932	17.7298	19.9497	16.8422	16.6863	17.0075	20.5486	20.682	20.9565	21.0875	21.3169	20.8551
22	hsa-miR-20b-4373263	21.9396	21.997	22.7642	20.3326	20.437	20.6854	27.8846	27.9238	28.3746	28.4532	28.9669	28.4348
23	hsa-miR-21-4373090	22.2352	21.9175	24.7573	19.6716	19.2836	20.4414	26.9497	26.5115	26.8179	26.7133	26.9605	26.4941
24	hsa-miR-22-4373079	24.7053	24.4741	25.995	22.6577	23.949	23.9596	25.9722	26.9728	26.8312	25.8923	29.4565	26.1672
25	hsa-miR-23a-4373074	40	40	34.171	40	35.5717	40	40	30.9418	31.0206	31.1229	33.9576	29.4901
26	hsa-miR-23b-4373073	28.9737	27.3296	30.7362	28.4517	27.7999	28.557	32.0222	32.7998	31.7543	34.0187	35.5176	30.5014
27	hsa-miR-24-4373072	23.8414	23.4174	23.5259	20.9841	20.982	21.5306	25.853	25.7346	25.9729	25.8487	25.5286	25.2463
28	hsa-miR-25-4373071	22.1362	21.8002	24.1637	19.9443	20.3011	20.7026	27.8821	27.9449	28.0731	27.4502	27.7705	27.9148
29	hsa-miR-26a-4395166	22.6358	21.9834	23.2487	19.5521	20.9817	20.8202	26.9389	26.9745	26.9274	26.7703	26.9765	26.3738
30	hsa-miR-26b-4395167	21.401	20.9514	21.5312	19.5613	20.6528	20.3272	27.8829	27.9	27.9814	27.9541	28.1409	27.7655
31	hsa-miR-27a-4373287	30.6801	30.9772	34.0843	27.333	26.9552	28.1597	30.7202	30.147	31.178	29.9651	30.3668	29.9335
32	hsa-miR-27b-4373068	30.8628	30.6303	33.7888	28.3666	29.5635	29.9775	31.6483	31.653	31.7975	31.3881	31.9924	32.0319
33	hsa-miR-28-3p-4395557	29.546	29.9641	29.3933	28.2325	27.7231	27.414	31.6871	32.0739	31.9309	33.956	32.9722	31.9373
34	hsa-miR-28-5p-4373067	29.9635	30.6562	31.9607	28.6672	28.928	28.5444	40	40	40	40	40	35.9526
35	MammU6-4395470	25.2931	25.2299	21.2983	25.8673	25.9403	26.0045	17.1522	17.1621	16.0775	18.0172	17.9774	16.4387
36	MammU6-4395470	24.999	25.1479	21.4232	25.6465	25.6091	25.9863	17.0249	17.2965	15.9145	18.0363	18.0316	16.5568
37	hsa-miR-29a-4395223	27.9356	27.7715	27.9582	23.8388	25.4385	26.7658	27.9324	27.8374	27.6953	27.2755	27.505	26.5912
38	hsa-miR-29b-4373288	31.4733	32.2102	32.9311	31.9603	28.5908	30.2904	35.0032	40	34.5303	33.9618	33.6327	34.0058
39	hsa-miR-29c-4395171	31.4148	30.444	29.1245	24.8093	27.9766	29.9824	32.9904	31.9889	30.599	31.7097	31.9724	29.6223
40	hsa-miR-30b-4373290	20.2121	20.034	20.9386	19.979	19.2656	19.198	26.4892	26.5095	26.7423	26.8057	26.9749	26.4856
41	hsa-miR-30c-4373060	20.1156	19.9616	21.3025	19.5607	19.1172	19.6004	25.9422	25.96	26.3487	26.1274	26.1396	25.9441
42	hsa-miR-31-4395390	40	40	40	40	34.9894	40	40	40	40	40	40	40
43	hsa-miR-32-4395220	26.7117	26.0672	27.6352	30.9976	26.4588	28.3008	35.9696	34.5122	35.2207	33.9118	34.6674	32.6502
44	hsa-miR-33b-4395196	30.9078	34.1135	40	32.5167	40	33.1019	40	40	35.0011	40	40	40
45	hsa-miR-34a-4395168	30.1184	31.0658	32.5708	28.8701	31.978	31.4979	30.9755	29.4269	30.2529	29.0544	30.588	30.9181
46	hsa-miR-34c-5p-4373036	40	40	40	40	40	40	40	40	40	35.9037	37.0624	40
47	hsa-miR-92a-4395169	20.9719	20.7161	22.0919	18.848	18.4714	18.8693	23.9484	23.8655	24.2898	24.0621	24.0768	24.2675
48	hsa-miR-93-4373302	19.7147	19.4511	21.109	18.9555	18.6114	18.8237	25.6402	25.5695	25.658	25.8179	25.9556	25.6044
49	hsa-miR-95-4373011	40	40	33.8361	32.9976	32.9862	29.1031	40	40	35.8471	34.2338	33.7415	36.344
50	hsa-miR-96-4373372	31.3763	32.5695	35.4667	26.6137	26.9737	27.9593	32.7811	32.583	32.0614	33.387	33.9323	34.6906
51	hsa-miR-98-4373009	27.5713	27.5558	28.495	25.3916	26.6336	26.9654	40	40	40	40	40	40
52	hsa-miR-99a-4373008	27.2826	24.9817	29.5088	23.6191	26.3635	29.2208	31.2567	31.4427	31.3043	33.063	40	29.7339
53	hsa-miR-99b-4373007	33.5973	31.7017	33.97	34.9234	33.5894	33.9942	27.5982	27.7257	27.6556	27.856	27.9614	27.4542
54	hsa-miR-100-4373160	27.9172	24.7542	29.8759	23.9856	26.3117	29.9863	33.307	32.0323	35.9024	31.4737	34.0102	33.9592
55	hsa-miR-101-4395364	25.1008	25.2006	27.7471	23.7581	22.6292	23.9627	33.1755	34.5949	33.5535	32.4464	32.9654	33.2367
56	hsa-miR-103-4373158	22.2882	22.2289	22.7721	22.5066	21.9608	22.4735	29.1652	28.8159	29.1313	28.9482	28.9751	28.2522
57	hsa-miR-105-4395278	40	40	40	40	40	40	33.0083	31.9017	31.7935	33.6705	33.4113	32.007
58	hsa-miR-106a-4395280	17.8002	17.602	18.1088	16.9853	16.9622	17.4786	19.9464	19.9579	19.7447	20.6442	20.7596	19.9016
59	RNU44-4373384	31.6761	30.531	30.5569	34.0662	33.7083	33.9652	22.947	22.8668	22.6192	23.2414	23.9687	22.5724
60	hsa-miR-106b-4373155	20.9653	20.7785	22.7617	19.7262	19.3717	20.2243	27.013	27.153	27.2585	27.0205	27.2296	26.9642
61	hsa-miR-107-4373154	27.8882	27.9086	28.2848	26.1217	26.9099	27.9849	34.3351	32.4836	32.7006	33.4082	32.5089	35.0352
62	hsa-miR-122-4395356	33.94	40	40	40	40	40	40	40	40	40	40	35.0462
63	hsa-miR-124-4373295	33.9209	32.4943	36.2481	28.744	32.9207	32.9812	29.6376	40	29.0255	30.3558	31.6977	27.9645
64	hsa-miR-125a-3p-4395310	40	11.2772	40	40	40	40	33.9127	33.2846	34.8389	34.0277	35.9342	36.6163
65	hsa-miR-125a-5p-4395309	35.9571	40	32.5589	34.6491	36.669	35.0025	27.8648	27.9748	27.5878	28.4428	28.6197	27.4757
66	hsa-miR-125b-4373148	27.9397	26.2672	30.1783	26.3968	28.858	29.8536	40	36.9534	33.9752	34.9008	34.0186	40
67	hsa-miR-126-4395339	19.7347	19.5028	19.9603	17.4753	16.6611	17.3429	21.3057	21.2237	21.2293	21.971	21.972	21.1241
68	hsa-miR-127-3p-4373147	25.1726	24.1792	26.4053	34.0578	40	36.9792	26.5372	26.3144	26.9328	26.9821	26.9766	26.9577
69	hsa-miR-127-5p-4395340	40	40	40	40	40	40	33.2564	34.4551	34.9923	40	40	33.5383
70	hsa-miR-128-4395327	27.8448	27.7816	29.2618	26.9546	27.6334	27.8879	31.9653	31.1744	31.0015	31.3334	30.8394	31.6888
71	hsa-miR-129-3p-4373297	40	36.4985	31.6688	34.1076	40	40	33.0607	32.5548	31.2031	31.9302	33.5885	31.7275
72	hsa-miR-129-5p-4373171	21.12	40	40	22.1636	40	40	40	40	24.912	23.3979	40	25.5805
73	hsa-miR-130a-4373145	24.9651	24.3789	26.46	23.1281	23.9233	23.9196	33.9035	33.2531	33.3364	33.9823	33.9478	32.4822
74	hsa-miR-130b-4373144	25.8335	25.3848	27.3539	23.6214	24.217	24.9976	27.9691	27.7302	27.4053	27.8071	27.9457	26.8931
75	hsa-miR-132-4373143	27.515	26.9723	27.0725	24.8751	24.9748	25.8937	28.8579	28.77	28.6815	30.0014	29.8983	29.2443
76	hsa-miR-133a-4395357	33.2195	32.9333	32.7279	33.9476	32.8802	33.6013	40	40	40	40	40	35.962
77	hsa-miR-133b-4395358	40	32.8472	34.1522	40	40	36.0775	29.5369	32.4104	40	40	40	28.6972
78	hsa-miR-134-4373299	29.9233	28.1226	27.9955	40	34.9642	40	26.6256	26.9516	25.968	27.5464	27.7838	25.9576
79	hsa-miR-135a-4373140	29.6711	27.9558	32.2185	29.2698	29.5802	30.1434	31.7778	31.9571	32.407	32.4248	32.7085	32.3104
80	hsa-miR-135b-4395372	32.2336	30.9391	33.3568	32.4721	32.2616	33.1814	29.2509	29.1733	29.3508	29.5924	29.9491	29.5002
81	hsa-miR-136-4373173	39.8229	36.343	31.8305	37.0715	40	40	34.3037	35.6119	32.9009	37.6934	37.0359	34.9754
82	hsa-miR-137-4373301	28.7004	19.0068	40	40	40	40	40	40	40	40	40	40
83	hsa-miR-138-4395395	34.5944	32.951	31.7845	32.8215	32.5669	34.3072	36.9596	40	40	33.0006	36.9779	34.9056
84	hsa-miR-139-3p-4395424	40	40	40	40	40	40	40	40	40	40	27.9025	40
85	hsa-miR-139-5p-4395400	31.4168	33.1774	33.0769	33.973	32.7175	31.9806	32.4655	33.9954	32.1495	32.6781	32.5952	31.9334
86	hsa-miR-140-3p-4395345	24.072	23.6545	22.8546	21.985	21.8896	22.2289	30.9753	30.5371	30.2983	30.7768	31.2973	30.0505
87	hsa-miR-140-5p-4373374	22.822	22.9027	24.0252	22.3497	22.655	22.9439	27.9017	27.6814	27.9248	27.8161	27.9798	27.7571
88	hsa-miR-141-4373137	35.5755	35.6804	36.9449	33.5234	34.2774	34.9925	37.0258	33.2743	33.5282	31.9236	34.1902	33.4628
89	hsa-miR-142-3p-4373136	18.955	18.7044	20.8426	19.9112	17.6442	18.9507	24.514	24.3545	24.5421	23.9424	24.3658	23.9673
90	hsa-miR-142-5p-4395359	27.2526	26.9627	28.2064	28.8051	26.081	27.1504	31.477	31.9502	31.6315	31.4351	31.583	30.9231
91	hsa-miR-143-4395360	20.1948	40	20.1645	27.5992	40	40	40	36.0229	40	40	40	40
92	hsa-miR-145-4395389	40	40	35.9485	34.9766	33.2926	40	28.9498	28.8285	29.4164	28.762	28.9698	29.1179
93	hsa-miR-146a-4373132	26.2527	25.8516	26.0707	24.8433	23.9738	23.7299	28.8443	28.8803	28.2354	31.5648	31.9678	31.1279
94	hsa-miR-146b-3p-4395472	40	34.9806	35.6271	34.4163	35.2425	35.341	33.0835	33.2906	32.0697	32.7723	35.9934	34.1083
95	hsa-miR-146b-5p-4373178	26.9602	25.956	25.9666	23.9833	24.0835	24.9682	24.2018	24.1909	23.8238	24.9747	24.964	23.766
96	hsa-miR-147b-4395373	35.9814	40	40	40	40	40	40	40	40	40	40	40
97	hsa-miR-148a-4373130	25.9978	25.3077	28.003	24.7582	25.7181	26.016	31.1811	30.9518	30.9955	29.989	30.2765	30.0922
98	hsa-miR-148b-4373129	26.967	26.982	28.7143	26.1081	26.0767	27.2441	33.4585	32.9679	32.3215	32.8409	32.7708	32.6682
99	hsa-miR-149-4395366	40	40	28.7681	25.462	27.4287	40	40	31.6977	32.8369	30.9474	30.4718	29.7899
100	hsa-miR-150-4373127	29.4807	29.5938	28.4186	28.2189	28.183	28.957	40	38.63	40	37.2765	33.7241	30.9439
101	hsa-miR-152-4395170	30.8543	30.9485	32.4639	27.9649	27.8857	28.889	32.181	35.9718	31.7286	30.7775	31.3642	30.1549
102	hsa-miR-153-4373305	40	40	40	40	40	40	40	40	30.9427	40	32.8208	30.3345
103	hsa-miR-154-4373270	32.9801	32.2153	40	40	40	40	34.0351	38.1818	40	40	35.0075	32.0821
104	hsa-miR-181a-4373117	24.8966	25.5426	26.9009	23.3413	24.908	24.9287	32.2655	32.9519	31.9942	32.0602	31.9376	32.3263
105	hsa-miR-181c-4373115	29.8619	30.9629	31.2218	28.1661	29.8069	29.8919	37.3375	34.7264	34.9249	35.738	36.916	33.7615
106	hsa-miR-182-4395445	27.5969	28.1683	27.9534	22.7483	23.3393	22.94	29.9528	29.9318	29.7702	30.0343	30.4049	29.5544
107	RNU48-4373383	33.5226	33.1178	31.3692	32.6729	32.9475	32.6514	21.8222	21.9619	21.7314	22.6894	22.9945	21.9173
108	hsa-miR-183-4395380	27.6222	28.3796	29.4832	23.1179	23.9647	22.9834	30.2858	30.1381	30.3624	30.6382	30.9681	30.5992
109	hsa-miR-184-4373113	33.4522	33.9457	32.4699	32.7696	33.4776	34.4843	40	40	40	40	35.9406	35.9386
110	hsa-miR-185-4395382	22.4013	22.4489	23.9528	20.6741	21.9781	22.1465	29.4071	29.1656	28.9917	28.9671	29.4635	28.6296
111	hsa-miR-186-4395396	22.5316	22.3466	22.2983	21.4616	20.9477	21.8197	26.2011	26.2347	26.1213	26.6383	26.8672	25.95
112	hsa-miR-187-4373307	40	40	40	35.9923	40	40	40	36.9164	40	40	40	40
113	hsa-miR-188-3p-4395217	28.9314	40	40	34.0169	33.7944	40	40	30.1281	40	40	32.7699	40
114	hsa-miR-190-4373110	26.9386	27.2575	29.4244	24.9437	25.272	25.7209	37.0815	35.6156	31.8759	40	40	40
115	hsa-miR-191-4395410	19.9853	19.6135	19.2664	18.4409	18.4929	18.9506	23.8788	23.9441	23.6221	24.9702	24.8414	23.7133
116	hsa-miR-192-4373108	23.1479	22.9686	22.7662	21.7169	22.2417	22.9655	30.3841	30.1865	30.2645	30.6047	30.9657	29.104
117	hsa-miR-193a-3p-4395361	30.3526	30.5204	29.6175	36.0232	30.5111	31.8366	40	31.2454	40	35.8983	35.799	32.6371
118	hsa-miR-193a-5p-4395392	30.9966	30.5179	32.9762	29.906	29.704	29.7096	35.9652	34.0543	32.0684	32.1211	32.7702	34.1223
119	hsa-miR-193b-4395478	33.6195	32.9755	32.8646	31.9952	32.6631	34.938	26.4806	26.4087	26.0905	26.8737	26.9652	26.1285
120	hsa-miR-194-4373106	24.2757	23.9614	24.6411	22.7742	22.8142	23.6745	32.6067	32.9405	32.7392	31.9893	31.1506	30.8516
121	hsa-miR-195-4373105	23.6036	22.9778	23.3947	19.8188	21.5138	21.2925	30.5267	30.4473	30.3537	30.883	30.9649	30.158
122	hsa-miR-196b-4395326	28.976	28.956	28.9585	26.7937	26.2395	27.6809	34.9226	33.9324	34.1284	34.2289	35.2426	33.6325
123	hsa-miR-197-4373102	25.2523	24.9863	23.6296	25.8193	26.3593	27.1916	27.9776	27.7676	26.9506	27.8229	28.0054	26.7779
124	hsa-miR-198-4395384	40	36.0316	40	40	40	40	40	35.4696	34.1542	34.1153	35.9141	35.219
125	hsa-miR-199a-5p-4373272	40	40	40	40	40	40	40	40	40	33.966	40	30.9126
126	hsa-miR-199a-3p-4395415	29.1434	29.2241	30.0901	29.1367	30.1929	30.9513	31.4397	31.0507	31.3881	31.9874	31.397	32.5469
127	hsa-miR-199b-5p-4373100	40	40	40	40	40	40	40	8.96702	29.8053	40	5.23157	30.9225
128	hsa-miR-200a-4378069	40	32.1356	30.8215	29.0464	30.6218	29.5009	30.5282	32.1824	30.9365	40	31.8105	30.2148
129	hsa-miR-200b-4395362	33.9723	32.4413	32.6193	29.3635	30.599	30.1117	33.4299	32.3443	34.184	33.2501	32.9732	33.062
130	hsa-miR-200c-4395411	28.5053	28.1596	28.3847	26.3559	26.951	26.9348	30.5246	30.6511	30.1957	29.9711	30.9955	29.6152
131	hsa-miR-202-4395474	34.1789	32.8152	36.9958	33.9569	30.7298	31.9458	33.3513	30.434	30.9867	34.0393	34.2035	30.8926
132	hsa-miR-203-4373095	33.8293	34.4501	34.6072	32.2932	35.9618	34.7853	40	40	40	40	40	40
133	hsa-miR-204-4373094	33.8175	35.5611	33.0763	33.9012	35.2772	34.9998	35.9908	40	32.7686	33.0948	33.5652	35.541
134	hsa-miR-205-4373093	21.9221	40	21.7419	19.5883	20.107	21.6031	26.6829	27.6988	26.2424	30.0895	30.0562	26.2203
135	hsa-miR-208b-4395401	32.3437	25.1781	23.1397	29.2855	40	36.6454	31.7907	29.9475	29.4263	31.1325	30.0181	27.9184
136	hsa-miR-210-4373089	24.4903	23.9711	23.0376	24.455	23.5854	24.6783	29.6272	28.6908	28.4617	29.9431	29.202	28.4592
137	hsa-miR-214-4395417	32.9986	40	33.1852	30.6685	30.4586	40	40	40	40	40	40	40
138	hsa-miR-215-4373084	24.3746	40	22.9183	22.2171	23.9866	24.4785	30.9923	30.7919	30.4224	30.628	30.1743	27.7572
139	hsa-miR-216a-4395331	40	40	40	40	40	40	40	40	40	34.9127	40	40
140	hsa-miR-216b-4395437	40	40	24.8227	40	38.933	40	40	40	40	40	40	40
141	hsa-miR-217-4395448	40	40	40	40	40	40	40	40	40	40	40	40
142	hsa-miR-218-4373081	32.9181	32.161	32.5829	31.4262	31.4677	32.9477	37.9612	34.0483	36.9253	37.0366	40	36.9976
143	hsa-miR-219-5p-4373080	32.1089	31.2691	36.054	33.9375	32.1796	34.2741	30.1736	40	29.3606	40	40	26.9059
144	hsa-miR-221-4373077	28.8442	27.4511	32.3451	27.4006	29.0521	28.8664	30.7201	40	32.876	34.1693	32.6093	33.2714
145	hsa-miR-222-4395387	22.4641	22.8194	22.6872	20.9849	19.9463	20.7574	31.6453	31.1508	31.7095	33.9874	32.4817	32.4329
146	hsa-miR-223-4395406	20.4725	20.2477	21.694	18.5961	18.3224	18.9606	20.7234	20.7228	20.5384	20.9354	20.7999	20.1367
147	hsa-miR-224-4395210	29.3247	29.1468	32.6981	33.2398	35.9911	33.8935	27.3276	27.238	27.6596	27.6773	27.9506	27.9274
148	hsa-miR-296-3p-4395212	29.972	40	40	29.3188	40	40	40	40	40	34.2945	40	40
149	hsa-miR-296-5p-4373066	25.5916	25.0355	27.232	25.1082	25.5984	27.4077	32.5986	31.3608	32.603	33.325	32.4242	36.042
150	hsa-miR-299-3p-4373189	40	35.9932	40	40	40	40	32.4641	33.5834	33.3423	33.9893	32.8302	33.1012
151	hsa-miR-299-5p-4373188	33.8341	32.9782	33.8004	40	40	40	29.5833	29.9212	30.1155	29.6868	29.9682	30.1196
152	hsa-miR-301a-4373064	22.9668	23.7108	23.6966	24.3505	22.7701	23.575	28.9072	28.7869	28.9217	28.6286	28.9833	28.4766
153	hsa-miR-301b-4395503	28.1678	28.2466	29.4632	28.9569	28.7621	29.2458	30.391	30.3609	30.1672	29.555	29.9676	29.2988
154	hsa-miR-302a-4378070	40	40	40	36.9601	40	40	37.2556	40	35.319	40	40	35.5133
155	ath-miR159a-4373390	40	34.226	27.3777	40	40	40	40	40	12.5979	40	36.0888	40
156	hsa-miR-302b-4378071	40	40	40	40	40	40	40	40	33.6329	40	36.3072	37.298
157	hsa-miR-302c-4378072	40	33.4618	40	29.913	40	40	40	36.9603	40	40	40	40
158	hsa-miR-320-4395388	21.9423	21.6199	20.7926	19.9342	19.6298	19.9498	26.4404	26.2976	25.9245	26.7498	26.9468	25.5989
159	hsa-miR-323-3p-4395338	25.1711	24.3585	25.922	31.4872	36.061	33.356	26.9489	26.9571	27.1156	27.7259	27.9166	27.3964
160	hsa-miR-324-3p-4395272	25.7642	25.5434	26.7685	24.5733	23.9758	24.4925	31.2892	31.5632	30.5638	32.1472	31.9797	30.8242
161	hsa-miR-324-5p-4373052	26.7973	26.9451	29.2978	27.6208	27.6881	28.1071	32.5433	32.2785	33.2947	32.9688	33.7013	32.1843
162	hsa-miR-326-4373050	33.4571	33.9552	33.1726	28.6408	29.9017	32.2754	36.1366	30.8542	40	33.0206	34.24	32.6835
163	hsa-miR-328-4373049	27.1226	27.4885	28.7373	25.6277	25.9665	26.1028	31.6657	31.9683	31.4558	29.991	30.4431	30.1805
164	hsa-miR-329-4373191	33.8329	40	36.7674	40	40	40	31.3102	31.9964	33.5165	35.9378	36.3994	31.6485
165	hsa-miR-330-3p-4373047	33.6135	34.0185	34.7467	31.0856	31.6308	31.7623	31.8083	32.12	31.3102	33.0433	32.8794	32.2829
166	hsa-miR-330-5p-4395341	34.403	32.4758	34.3551	30.7652	31.4768	33.0539	40	40	40	34.9682	40	40
167	hsa-miR-331-3p-4373046	22.7107	22.3369	22.0668	20.8474	21.1423	21.9744	26.4547	26.3108	26.4491	26.9444	26.7507	26.0057
168	hsa-miR-331-5p-4395344	30.2243	32.1534	40	30.9042	33.0369	30.9424	29.8366	28.1205	27.3467	28.5197	28.9601	29.2686
169	hsa-miR-335-4373045	28.9586	27.9849	28.8035	26.9892	27.5369	27.6254	32.5109	32.9742	31.9861	34.0295	33.5577	32.9011
170	hsa-miR-337-5p-4395267	29.6091	28.9736	31.5961	40	40	40	29.8993	30.3819	29.1339	30.2698	30.9699	29.6084
171	hsa-miR-338-3p-4395363	40	40	40	40	36.1019	40	40	40	40	40	40	40
172	hsa-miR-339-3p-4395295	29.4036	28.741	28.818	27.968	27.4701	29.347	29.8369	29.7485	29.9648	30.2821	30.5393	29.818
173	hsa-miR-339-5p-4395368	28.9828	28.6133	29.4689	25.5436	25.284	26.7346	29.979	29.7002	29.6177	29.8768	30.4852	29.6268
174	hsa-miR-340-4395369	27.02	26.828	28.2051	24.9899	26.4202	26.9591	31.2304	31.9528	31.7518	31.5754	31.446	31.0753
175	has-miR-155-4395459	34.8932	35.0745	40	32.9511	34.1985	37.3929	36.1174	37.6324	34.7335	34.9033	35.5016	35.8338
176	hsa-let-7b-4395446	25.8228	23.8957	24.002	17.9686	17.7503	17.7698	30.5313	31.7991	28.3226	29.2656	31.9432	29.0517
177	hsa-miR-342-3p-4395371	25.2456	24.8338	24.612	24.2444	24.9781	24.5193	26.7163	26.961	26.9609	27.5023	27.8316	26.6753
178	hsa-miR-342-5p-4395258	29.8465	29.9784	30.7814	27.9324	28.9823	28.2814	40	32.1354	30.5861	40	30.9877	40
179	hsa-miR-345-4395297	27.0107	27.1619	28.4094	25.8537	25.9586	26.798	27.4954	27.2344	27.3667	27.6526	27.9605	27.3817
180	hsa-miR-361-5p-4373035	31.8625	30.6915	32.2245	31.9224	36.0022	32.5273	31.9952	32.2903	31.9023	32.4634	32.0023	31.7703
181	hsa-miR-362-3p-4395228	29.9528	29.7846	32.1179	29.8651	29.5933	30.6683	33.8097	34.3698	33.4046	34.0038	33.9453	33.6634
182	hsa-miR-362-5p-4378092	25.4122	25.5909	25.2783	25.1619	26.023	26.4052	30.1146	30.338	30.155	30.6887	30.9902	29.7693
183	hsa-miR-363-4378090	26.8225	26.9092	28.8085	23.9459	25.2943	25.5276	40	40	40	40	40	33.9575
184	hsa-miR-365-4373194	30.3919	29.8525	32.0144	29.4311	29.9627	29.9132	29.3306	29.0654	30.0563	28.9869	28.9648	29.0828
185	hsa-miR-367-4373034	40	40	40	36.9493	40	40	37.1663	40	35.7558	32.523	40	35.195
186	hsa-miR-369-3p-4373032	35.7209	34.9765	40	40	40	40	35.9025	35.5222	34.9194	36.5478	34.8208	35.9449
187	hsa-miR-369-5p-4373195	40	12.1968	40	40	40	40	32.3945	33.7923	33.048	34.4384	33.4719	35.9555
188	hsa-miR-370-4395386	30.005	29.8298	29.8316	40	40	40	27.9852	27.9125	27.3696	28.7233	28.9734	27.8011
189	hsa-miR-371-3p-4395235	40	40	40	40	40	40	40	33.4331	40	40	40	40
190	hsa-miR-372-4373029	40	40	32.2456	40	40	40	40	35.3148	40	40	40	40
191	hsa-miR-373-4378073	36.8849	33.6417	40	32.1768	40	13.1063	36.3889	33.3666	40	32.759	36.9526	37.0937
192	hsa-miR-374a-4373028	22.9608	22.7701	21.6694	21.1009	21.5794	21.9633	28.9616	28.8358	27.8914	28.7515	28.7897	27.2104
193	hsa-miR-374b-4381045	21.994	21.9512	21.4353	20.8076	21.8737	21.9789	26.1556	26.2891	26.2801	25.931	26.2062	25.7194
194	hsa-miR-375-4373027	36.9952	32.9631	40	32.6864	30.6362	31.0022	31.911	31.1122	30.7521	30.95	30.5214	36.8667
195	hsa-miR-376a-4373026	25.8218	24.642	25.9097	36.9772	40	40	24.9763	24.8267	24.9496	25.0833	25.6885	24.69
196	hsa-miR-376b-4373196	33.9894	31.4703	34.4523	40	40	40	40	40	31.9077	37.2908	40	40
197	hsa-miR-377-4373025	34.9789	40	34.6667	40	40	40	38.9108	40	33.2743	37.1727	33.2148	30.7246
198	hsa-miR-379-4373349	24.9562	23.8763	25.5566	31.9663	32.8881	35.0107	27.9463	28.1589	28.216	28.569	28.5211	27.9406
199	hsa-miR-380-4373022	34.9538	33.8164	40	40	40	40	31.8937	33.0451	32.0962	32.471	32.9147	31.556
200	hsa-miR-381-4373020	36.9601	33.6332	34.7194	40	40	40	32.8661	33.9654	36.0134	31.973	32.9028	33.6419
201	hsa-miR-382-4373019	24.0263	23.4897	24.1406	35.0894	33.5715	40	27.9845	27.9864	27.9124	28.6063	28.9571	28.1937
202	hsa-miR-383-4373018	40	36.0136	40	40	40	40	35.1805	31.7729	40	35.3542	40	36.0266
203	hsa-miR-409-5p-4395442	32.7426	31.6797	34.9806	40	40	40	31.8886	31.2642	32.3948	31.9861	31.9757	31.9083
204	hsa-miR-410-4378093	27.33	26.3415	26.2943	34.7429	36.9868	40	29.8064	29.8152	29.4461	30.3107	30.8716	29.9525
205	hsa-miR-411-4381013	25.6826	25.0898	25.7573	33.6775	36.9721	40	26.863	26.9899	26.8111	27.2967	27.9547	26.715
206	hsa-miR-422a-4395408	28.7452	28.0923	28.7766	27.1579	27.3873	27.9602	28.9613	28.8625	28.989	29.3752	29.6239	28.8302
207	hsa-miR-423-5p-4395451	27.3021	26.972	27.6839	24.7054	25.302	25.1598	31.0138	31.4616	30.3289	30.4711	30.2405	31.743
208	hsa-miR-424-4373201	30.7609	30.4203	33.706	30.9468	30.2576	31.4481	32.3037	34.9888	33.528	33.687	36.007	32.071
209	hsa-miR-425-4380926	21.5877	21.2808	21.7335	19.6821	19.9446	20.2603	27.5158	27.2547	27.3555	27.8213	27.9778	27.6315
210	hsa-miR-429-4373203	31.0275	34.8868	37.1205	29.2282	31.2724	31.6969	33.9838	40	40	36.9356	34.6787	36.3303
211	hsa-miR-431-4395173	26.9911	25.9491	25.4581	40	40	40	26.4222	26.4656	25.7091	27.606	27.9823	26.3282
212	hsa-miR-433-4373205	29.9606	28.9521	29.0404	40	40	40	29.7774	29.9037	29.19	29.9418	30.9659	29.6081
213	hsa-miR-449a-4373207	30.2777	29.954	29.4623	30.5121	30.8103	33.6425	31.471	30.5715	40	32.8286	35.5103	32.1384
214	hsa-miR-449b-4381011	30.5671	29.9415	31.062	30.7559	32.5653	33.9934	33.772	32.0098	38.025	32.0636	33.9686	34.5441
215	hsa-miR-450a-4395414	33.798	32.9362	36.6408	31.1845	33.7875	34.3322	40	40	40	40	35.9947	34.3164
216	hsa-miR-450b-3p-4395319	40	40	21.3687	40	40	40	40	30.2664	40	40	40	40
217	hsa-miR-450b-5p-4395318	33.3039	34.9706	33.7988	32.152	32.8193	34.4647	34.8586	29.8098	32.4029	35.0777	40	40
218	hsa-miR-451-4373360	18.0481	17.7898	19.9322	15.7651	15.9917	16.9585	31.9789	31.0697	30.5125	30.3291	30.4283	29.4436
219	hsa-miR-452-4395440	33.2787	35.0065	33.7848	40	40	40	29.0369	28.7496	28.8885	29.9532	29.7482	29.352
220	hsa-miR-453-4395429	40	40	40	40	40	40	34.0849	33.1881	35.7231	40	40	35.9987
221	hsa-miR-454-4395434	21.0635	20.9453	19.8082	19.4752	19.5408	20.0615	26.6826	26.9011	26.2778	27.5062	27.9406	26.0245
222	hsa-miR-455-3p-4395355	27.6746	27.4099	28.8777	40	40	40	40	40	40	40	40	40
223	hsa-miR-455-5p-4378098	40	40	40	40	40	40	40	40	40	40	40	40
224	hsa-miR-483-5p-4395449	30.6061	28.9745	26.9607	35.9858	33.9919	36.4982	33.7946	33.4678	34.9931	33.5493	34.325	33.2341
225	hsa-miR-484-4381032	18.9598	18.69	18.8532	17.4187	17.7014	18.2191	24.4314	24.3601	24.2269	25.5493	25.9678	24.5783
226	hsa-miR-485-3p-4378095	29.682	27.7785	29.5003	32.2945	35.1154	36.0552	27.8254	27.8005	28.1829	27.7694	27.9509	28.5159
227	hsa-miR-485-5p-4373212	30.873	29.4193	29.8537	40	40	40	29.0125	28.9378	28.5963	31.7634	31.2399	28.6971
228	hsa-miR-486-3p-4395204	25.2402	25.3828	25.4487	22.7221	25.5452	24.9959	28.7854	28.9699	28.465	27.9806	28.2666	27.5489
229	hsa-miR-486-5p-4378096	17.4401	17.0002	16.3302	15.2084	15.9667	15.6024	25.4314	24.9535	24.9658	25.5345	25.9681	24.5726
230	hsa-miR-487a-4378097	29.1332	29.1882	30.438	30.5053	36.681	33.9014	30.976	29.6787	30.0709	29.8423	30.5458	29.6593
231	hsa-miR-487b-4378102	26.6902	25.8712	27.434	33.3616	40	35.9243	28.961	28.7178	28.9681	29.5035	29.5908	29.0346
232	hsa-miR-488-4395468	32.0206	40	40	40	40	40	40	35.9079	40	40	40	40
233	hsa-miR-489-4395469	29.5013	30.5301	36.9276	28.6349	31.2066	31.4831	34.8089	34.1949	35.9693	34.0884	34.7634	32.3911
234	hsa-miR-490-3p-4373215	34.6664	36.7839	33.7695	31.6808	36.3699	32.1546	31.3968	32.6456	31.6296	40	34.8176	33.0616
235	hsa-miR-491-3p-4395471	35.9679	40	40	40	40	40	40	40	40	40	40	40
236	hsa-miR-491-5p-4381053	28.528	28.493	29.1582	27.2433	26.9716	27.9457	31.5321	32.9963	31.6558	31.7741	31.4111	30.9674
237	hsa-miR-493-4395475	31.7916	30.8418	30.9572	40	40	40	29.8514	29.9472	29.3835	30.7097	30.9599	29.4418
238	hsa-miR-494-4395476	28.6457	27.8737	28.7621	28.1739	34.9899	33.4292	27.2937	27.259	26.9809	27.6675	27.8761	26.9657
239	hsa-miR-495-4381078	27.0928	26.0977	28.2392	34.0594	40	40	27.9628	27.6543	28.0891	27.7419	27.8407	27.9616
240	hsa-miR-496-4386771	38.5809	40	40	33.1542	40	40	40	31.6662	34.0588	36.5631	34.0626	34.6548
241	hsa-miR-499-3p-4395538	40	40	40	40	40	40	40	40	40	40	40	40
242	hsa-miR-499-5p-4381047	36.0049	34.869	35.3039	32.0759	34.0238	33.681	40	40	40	32.0272	30.2933	29.7656
243	hsa-miR-500-4395539	27.1114	26.9322	28.1408	25.0201	24.9654	25.8388	31.99	31.4764	31.676	31.849	32.3652	31.7753
244	hsa-miR-501-3p-4395546	30.6675	29.9685	30.6104	28.9899	29.1941	29.8483	33.1862	40	31.8242	33.5883	40	40
245	hsa-miR-501-5p-4373226	27.1699	26.9613	26.7429	24.5325	24.8899	25.451	30.9698	30.4387	31.3406	30.8986	30.0605	29.9158
246	hsa-miR-502-3p-4395194	28.6441	28.3416	30.3563	27.225	27.8483	27.9408	32.7703	34.4958	35.0608	33.9603	34.2467	33.8679
247	hsa-miR-502-5p-4373227	29.6629	29.6403	30.9055	28.7373	28.9875	29.939	31.2134	33.3477	33.6026	33.9836	32.7707	32.795
248	hsa-miR-503-4373228	32.0621	31.1976	32.3367	30.6709	31.7324	36.0027	33.198	34.2805	35.7212	40	40	36.0075
249	hsa-miR-504-4395195	40	40	40	40	40	40	40	35.0596	40	40	40	40
250	hsa-miR-505-4395200	29.7679	29.1332	31.0915	28.188	29.7962	30.9814	30.143	40	28.7755	28.9042	32.0532	40
251	hsa-miR-507-4373232	40	40	40	40	40	40	32.5351	40	33.7218	40	40	40
252	hsa-miR-508-3p-4373233	32.4411	32.6911	40	35.9488	33.1403	33.9213	40	40	35.1255	40	35.2973	36.0139
253	hsa-miR-508-5p-4395203	40	40	40	17.1116	40	40	40	40	40	40	40	27.1754
254	hsa-miR-509-5p-4395346	38.9757	35.969	40	31.6774	33.0719	32.3966	33.5518	32.479	33.2107	33.5082	35.9857	32.1566
255	hsa-miR-510-4395352	40	40	5.76706	40	40	40	40	40	40	40	40	29.9962
256	hsa-miR-512-3p-4381034	40	40	34.8479	40	40	40	40	32.9722	40	34.9386	40	40
257	hsa-miR-512-5p-4373238	40	40	40	40	40	40	40	40	40	40	40	40
258	hsa-miR-513-5p-4395201	36.2475	40	40	40	40	40	30.6286	19.7029	40	40	40	40
259	hsa-miR-515-3p-4395480	40	36.5817	40	37.1421	40	36.2668	37.0116	40	32.5811	40	37.6457	35.9373
260	hsa-miR-515-5p-4373242	40	28.7214	29.529	40	40	34.5114	32.7338	40	29.8855	40	33.8124	30.9509
261	hsa-miR-516a-5p-4395527	40	40	40	40	40	40	40	40	40	40	40	40
262	hsa-miR-516b-4395172	40	40	40	40	40	40	40	31.1039	40	40	40	40
263	hsa-miR-517a-4395513	32.6134	34.2601	32.6024	28.3391	32.7992	37.0366	30.4079	32.9537	30.4247	31.4612	32.743	29.8953
264	hsa-miR-517c-4373264	32.8192	40	37.1129	27.7437	31.359	34.0835	33.1643	34.9075	34.9374	33.7918	34.3722	30.184
265	hsa-miR-518a-3p-4395508	40	40	28.1199	40	33.0697	36.4018	40	40	8.2812	40	40	40
266	hsa-miR-518a-5p-4395507	40	40	40	40	40	40	40	40	40	40	40	40
267	hsa-miR-518b-4373246	40	40	40	33.0349	40	40	34.0343	33.2784	31.993	32.8633	31.9863	30.6768
268	hsa-miR-518c-4395512	40	40	40	40	40	40	40	40	40	40	40	40
269	hsa-miR-518d-3p-4373248	32.9415	40	40	30.3928	40	40	31.4853	40	30.0125	31.964	30.9675	29.9824
270	hsa-miR-518d-5p-4395500	40	40	40	35.9563	35.0802	40	40	40	36.3653	40	40	17.5075
271	hsa-miR-518e-4395506	38.5429	40	35.8668	33.9191	40	40	34.9967	35.4269	32.8413	33.8445	33.9602	31.7819
272	hsa-miR-518f-4395499	36.2209	36.3924	40	30.5438	31.8963	40	35.6996	34.927	33.1443	34.4306	35.6592	32.9819
273	hsa-miR-519a-4395526	40	40	37.0842	31.4473	34.2809	40	33.5532	33.8168	30.3269	40	33.7642	30.5623
274	hsa-miR-519d-4395514	40	40	40	32.2347	35.9432	34.6553	34.7517	36.9957	36.4063	34.8758	40	33.3793
275	hsa-miR-519e-4395481	33.9212	40	40	30.307	40	40	32.5461	35.0567	30.5188	32.637	34.7246	29.8824
276	hsa-miR-520a-3p-4373268	35.838	40	40	40	40	40	40	35.3243	31.8993	34.9556	40	33.8327
277	hsa-miR-520a-5p-4378085	40	40	40	40	40	40	40	34.3434	31.9049	40	40	40
278	hsa-miR-520d-5p-4395504	40	40	40	40	40	40	40	35.0386	40	40	40	40
279	hsa-miR-520g-4373257	40	40	40	35.9843	40	40	40	34.1957	32.0566	35.1776	40	30.3747
280	hsa-miR-521-4373259	40	40	40	40	40	40	34.2561	33.0191	40	40	40	35.1873
281	hsa-miR-522-4395524	40	40	36.9718	40	40	40	34.1813	31.6213	30.9928	32.1236	19.6159	30.4689
282	hsa-miR-523-4395497	40	40	35.8737	33.7841	40	40	36.0594	35.7977	33.4077	38.2932	39.5368	33.3691
283	hsa-miR-524-5p-4395174	40	40	40	40	6.04586	40	40	40	40	40	40	14.8926
284	hsa-miR-525-3p-4395496	36.5896	40	36.1635	35.9538	40	40	40	40	31.2826	40	40	40
285	hsa-miR-525-5p-4378088	9.01615	29.1803	40	40	40	40	40	40	40	40	40	34.8485
286	hsa-miR-526b-4395493	6.54346	40	40	40	40	40	40	40	40	40	40	40
287	hsa-miR-532-3p-4395466	25.0772	24.8177	25.9739	23.5414	23.4779	23.9717	30.2367	30.1421	29.9142	29.9931	30.2634	29.6205
288	hsa-miR-532-5p-4380928	23.4653	23.2647	25.0102	22.5092	21.9865	22.4672	28.5444	28.3806	28.6929	28.8584	28.9905	28.4994
289	hsa-miR-539-4378103	22.7098	22.2208	21.3821	40	35.9817	40	27.9368	27.8961	27.357	28.1608	28.2844	27.406
290	hsa-miR-541-4395312	40	40	35.9867	40	40	40	34.2129	34.056	40	40	33.7549	33.9969
291	hsa-miR-542-3p-4378101	34.0346	34.7477	36.1069	33.4219	34.4589	35.9948	34.3731	40	36.8801	40	40	40
292	hsa-miR-542-5p-4395351	33.4745	33.3536	33.0422	34.9621	33.5557	32.1771	40	40	33.6051	40	40	40
293	hsa-miR-544-4395376	40	36.993	40	40	40	40	33.1825	34.6846	40	33.4534	40	37.0165
294	hsa-miR-545-4395378	29.908	29.3641	30.4253	29.9182	28.5609	29.9541	32.918	34.2083	32.6987	40	34.0403	32.3381
295	hsa-miR-548a-3p-4380948	36.1391	40	40	40	37.9372	40	40	33.7473	40	40	36.951	40
296	hsa-miR-548a-5p-4395523	40	40	40	40	40	40	40	40	40	40	40	40
297	hsa-miR-548b-3p-4380951	40	40	40	40	40	40	31.9594	33.0088	31.4003	40	35.0326	40
298	hsa-miR-548b-5p-4395519	30.4828	31.9903	32.7664	30.5394	32.0726	33.8111	32.675	34.7376	32.7081	35.893	35.9858	34.769
299	hsa-miR-548c-3p-4380993	40	40	40	40	40	40	40	40	40	40	40	40
300	hsa-miR-548c-5p-4395540	33.0789	32.9116	40	31.9756	32.74	37.0639	36.3042	36.944	40	35.8434	34.0442	33.7782
301	hsa-miR-548d-3p-4381008	32.452	32.9403	33.8471	31.563	31.7844	32.68	40	32.2865	31.9748	34.0765	35.9757	33.4264
302	hsa-miR-548d-5p-4395348	32.2076	31.8958	32.5724	31.3874	32.7422	32.9524	34.8747	33.8818	33.3956	34.9539	34.8931	33.6024
303	hsa-miR-551b-4380945	40	40	40	40	40	40	40	40	40	40	40	40
304	hsa-miR-556-3p-4395456	40	40	40	40	40	40	40	40	40	40	40	40
305	hsa-miR-556-5p-4395455	40	40	40	40	40	35.7615	40	40	40	40	40	40
306	hsa-miR-561-4380938	40	40	40	35.9355	32.491	40	33.2031	33.1606	35.7632	40	38.0226	32.7253
307	hsa-miR-570-4395458	32.3248	32.8693	40	31.4612	32.7374	33.9915	40	33.7392	35.9369	40	35.6323	34.9662
308	hsa-miR-574-3p-4395460	25.9818	25.2452	24.6375	23.5111	23.6614	24.4794	28.5119	28.5098	27.9482	27.9724	28.2829	27.3454
309	hsa-miR-576-3p-4395462	32.3498	31.159	33.3355	29.8802	30.4509	30.9808	33.975	32.4793	32.4739	33.2665	32.4046	32.1923
310	hsa-miR-576-5p-4395461	30.8385	30.9629	29.4789	25.7773	27.8876	27.16	33.1103	32.8859	40	32.9512	31.3882	40
311	hsa-miR-579-4395509	29.6134	29.6704	32.9817	27.4833	27.9466	28.747	33.9591	33.7259	32.5967	32.4328	32.5197	32.2699
312	hsa-miR-582-3p-4395510	36.4589	35.948	40	32.3501	37.3054	40	34.9601	32.1495	33.8624	34.3347	35.0821	32.0996
313	hsa-miR-582-5p-4395175	35.3704	35.0387	40	34.9933	34.6337	34.9444	40	40	40	30.1865	33.2951	28.3925
314	hsa-miR-589-4395520	32.4664	32.4762	33.4059	30.3395	31.6891	31.9871	40	40	40	35.161	35.9584	35.0977
315	hsa-miR-590-5p-4395176	24.1422	23.9628	23.6842	23.818	22.9247	24.3	27.5887	27.6343	27.2953	27.8845	27.9604	26.8689
316	hsa-miR-597-4380960	30.1745	30.4476	40	32.0006	33.6291	37.003	33.8803	34.0857	33.8182	32.9382	32.9601	33.3654
317	hsa-miR-598-4395179	27.9533	27.9655	29.0067	26.6127	26.6012	27.9682	40	40	40	40	40	40
318	hsa-miR-615-3p-4386777	40	40	40	29.024	40	40	6.71414	40	40	40	28.7132	31.553
319	hsa-miR-615-5p-4395464	40	40	40	40	40	40	32.9859	32.3076	31.2501	40	40	35.1524
320	hsa-miR-616-4395525	32.5346	34.014	31.9517	32.6985	30.9215	31.7042	32.3945	31.8222	31.2121	32.9632	34.7717	30.2884
321	hsa-miR-618-4380996	33.7634	34.6677	34.5432	32.9151	35.9549	36.2825	35.9665	36.0087	33.1287	34.4929	33.5381	33.428
322	hsa-miR-624-4395541	40	40	40	40	40	40	40	40	40	40	40	40
323	hsa-miR-625-4395542	28.4929	27.7626	29.6289	27.9657	29.9851	30.0901	31.6005	31.5912	31.3965	31.6468	31.9779	31.923
324	hsa-miR-627-4380967	33.5823	32.8302	32.9144	30.9384	30.6277	31.8852	32.6299	36.7543	35.3701	36.4489	37.4421	32.3743
325	hsa-miR-628-5p-4395544	29.9357	29.9666	28.6503	27.8628	28.7664	28.8687	32.1571	32.8016	31.1806	31.765	31.9416	30.0356
326	hsa-miR-629-4395547	30.819	30.5734	31.9051	28.6279	28.9611	28.8681	33.1012	35.9725	35.5318	33.0114	34.0728	34.7787
327	hsa-miR-636-4395199	29.6565	29.5957	27.7141	27.2996	27.4402	27.9652	33.0031	33.9841	33.2116	33.2876	33.9473	32.9855
328	hsa-miR-642-4380995	40	40	36.7609	35.9387	40	40	30.3615	30.4701	30.3042	30.2812	29.9846	30.0503
329	hsa-miR-651-4381007	34.9874	34.4868	35.6837	32.9529	33.4766	35.8359	33.0637	33.2236	40	40	40	35.8912
330	hsa-miR-652-4395463	23.8732	23.9281	26.9665	21.4568	21.9636	22.348	30.2742	30.8632	30.6048	30.7874	30.991	29.6528
331	hsa-miR-653-4395403	40	40	40	40	40	40	40	37.7664	34.475	40	37.3184	34.2523
332	hsa-miR-654-3p-4395350	29.5314	29.7289	34.2003	32.9996	40	40	32.6042	32.9403	34.9547	32.5795	32.7218	32.9504
333	hsa-miR-654-5p-4381014	31.9885	30.9989	33.2344	40	40	40	32.1727	31.6109	31.5036	32.9777	31.7904	31.3894
334	hsa-miR-655-4381015	28.0776	27.0811	29.1883	36.0072	40	40	27.9684	28.012	28.0588	27.8829	27.9916	27.5317
335	hsa-miR-660-4380925	23.6488	23.4664	24.7688	21.8123	21.731	22.9445	29.4933	29.9888	29.41	29.9691	29.747	29.0019
336	hsa-miR-671-3p-4395433	40	36.0022	40	34.2228	31.563	33.6032	31.5816	32.5388	30.98	31.9709	31.3737	30.9945
337	hsa-miR-672-4395438	40	40	40	40	40	40	32.9104	31.9761	32.9874	36.0738	40	32.3671
338	hsa-miR-674-4395193	40	30.2369	28.4727	40	31.5061	31.1618	40	40	40	40	17.5508	40
339	hsa-miR-708-4395452	35.7935	40	37.0188	33.7041	38.579	40	35.2636	34.8177	32.7799	36.0845	39.7522	35.0324
340	hsa-miR-744-4395435	26.7561	26.4412	27.4734	25.3898	25.9641	26.6669	30.9485	30.294	30.3563	30.5187	30.483	30.0998
341	hsa-miR-758-4395180	29.5461	29.5496	32.6349	33.6758	40	37.011	28.5916	28.7654	28.9478	29.0939	28.972	28.7433
342	hsa-miR-871-4395465	40	40	40	40	40	40	40	40	40	40	40	40
343	hsa-miR-872-4395375	40	40	40	35.9853	40	40	35.5612	36.894	34.6489	35.0884	36.2767	33.8904
344	hsa-miR-873-4395467	40	40	40	40	40	40	32.3359	40	40	37.0447	40	40
345	hsa-miR-874-4395379	29.9189	30.3297	32.07	29.1141	28.7439	28.9582	31.3013	40	31.0371	40	40	40
346	hsa-miR-875-3p-4395315	40	40	14.6202	40	40	40	40	40	40	40	40	40
347	hsa-miR-876-3p-4395336	40	40	5.60245	40	40	40	40	40	40	40	40	40
348	hsa-miR-876-5p-4395316	40	40	40	40	40	40	40	40	40	40	40	40
349	hsa-miR-885-3p-4395483	30.3279	40	29.9897	28.6424	40	17.5047	40	30.7894	40	5.16843	31.6412	25.0551
350	hsa-miR-885-5p-4395407	33.7956	32.5699	40	32.9993	33.1428	32.8444	34.7255	35.8251	34.0877	34.1996	33.6737	33.9981
351	hsa-miR-886-3p-4395305	32.8361	30.965	31.2731	30.5278	32.7681	32.809	27.9534	27.7926	28.2159	28.4094	28.8693	28.7762
352	hsa-miR-886-5p-4395304	27.9546	26.8874	25.9519	26.8423	27.4771	28.2319	27.1822	27.1708	26.935	30.074	29.9591	29.1234
353	hsa-miR-887-4395485	40	40	40	40	40	40	40	40	40	40	40	40
354	hsa-miR-888-4395323	39.5803	40	40	35.5042	35.2593	36.9799	33.8205	34.7179	31.8108	35.7504	34.087	35.7888
355	hsa-miR-889-4395313	30.0824	28.9469	30.4744	40	40	40	30.3509	30.3415	31.0275	30.5209	30.4727	30.9388
356	hsa-miR-890-4395320	40	40	40	40	40	40	40	40	40	40	40	40
357	hsa-miR-891a-4395302	34.3584	40	40	40	35.9655	40	40	40	40	40	40	40
358	hsa-miR-891b-4395321	40	40	40	40	40	40	40	40	40	40	40	40
359	hsa-miR-892a-4395306	40	40	40	40	40	40	40	40	40	40	40	40
360	hsa-miR-147-4373131	40	40	40	34.2088	40	40	40	40	36.1673	40	35.1751	40
361	hsa-miR-208-4373091	40	17.256	36.7869	40	40	40	40	40	33.7223	36.4606	40	32.2153
362	hsa-miR-211-4373088	32.4149	36.0047	32.9604	35.2078	33.0176	40	40	40	33.0525	40	40	40
363	hsa-miR-212-4373087	33.086	32.9246	31.146	31.2957	32.6671	36.0019	33.0817	31.4245	31.4872	33.9708	32.4975	31.1377
364	hsa-miR-219-1-3p-4395206	34.5707	36.0342	33.8698	33.5604	33.7354	32.9563	32.9157	31.9834	34.0438	31.3279	40	31.9232
365	hsa-miR-219-2-3p-4395501	40	40	40	40	40	40	40	40	40	40	40	40
366	hsa-miR-220-4373078	40	12.3153	40	40	40	40	40	40	8.38056	40	40	40
367	hsa-miR-220b-4395317	40	40	40	40	40	40	40	40	40	40	40	40
368	hsa-miR-220c-4395322	40	40	40	40	40	40	40	40	40	40	40	40
369	hsa-miR-298-4395301	40	40	40	40	40	40	40	40	40	40	40	40
370	hsa-miR-325-4373051	40	40	40	40	40	40	40	40	40	40	40	40
371	hsa-miR-346-4373038	40	40	40	30.9812	33.8375	32.5745	40	32.0467	30.4339	30.6354	40	31.1103
372	hsa-miR-376c-4395233	24.1608	23.0657	24.1082	32.8696	35.2653	36.9766	25.3158	24.9722	24.9275	25.5973	25.7635	24.8198
373	hsa-miR-384-4373017	40	40	6.34465	40	40	40	40	40	40	40	40	30.0225
374	hsa-miR-412-4373199	40	40	40	30.9837	40	40	34.0239	40	40	40	40	27.5926
375	hsa-miR-448-4373206	40	40	40	40	40	40	40	40	40	40	40	40
376	hsa-miR-492-4373217	30.2237	40	40	40	40	40	30.2532	40	40	40	40	40
377	hsa-miR-506-4373231	40	40	40	34.9038	40	34.7038	40	40	40	40	40	40
378	hsa-miR-509-3-5p-4395266	40	40	40	40	40	40	40	40	40	40	40	40
379	hsa-miR-511-4373236	40	31.2557	40	33.9451	40	40	40	40	36.9327	40	40	36.8388
380	hsa-miR-517b-4373244	35.0943	36.1905	40	31.0686	40	40	33.4369	33.8231	32.7413	37.1899	34.0222	31.5479
381	hsa-miR-519c-3p-4373251	40	40	40	36.9975	40	40	40	40	40	40	40	40
382	hsa-miR-520b-4373252	36.4893	40	2.97295	31.3023	40	37.0459	40	37.5113	35.0619	40	37.0626	40
383	hsa-miR-520e-4373255	40	40	40	40	40	40	40	40	40	40	40	40
384	hsa-miR-520f-4373256	40	40	40	35.9369	40	40	40	40	38.4342	36.9757	40	34.6402
